# Supplementary material for: Frequency and machine learning predictors of severe depressive symptoms and suicidal ideation among university students
Source: Epidemiol Psychiatr Sci. 2023 Jul 7;32:e42. doi: 10.1017/S2045796023000550 (PMC10387450; doi:10.1017/S2045796023000550)
Supplement: Supplementary file 1 [file S2045796023000550sup001.zip]

Archive with 6 entries (6 files):
- S2045796023000550sup001.docx
- S2045796023000550sup002.docx
- S2045796023000550sup003.docx
- S2045796023000550sup004.docx
- S2045796023000550sup005.docx
- S2045796023000550sup006.docx
